# Supplementary material for: Diversity of Pleosporalean Fungi Isolated from Rice (Oryza sativa L.) in Northern Thailand and Descriptions of Five New Species
Source: J Fungi (Basel). 2024 Nov 2;10(11):763. doi: 10.3390/jof10110763 (PMC11595767; doi:10.3390/jof10110763)
Supplement: Supplementary file 1 [file jof-10-00763-s001.zip]

Archive with 1 entries (1 files):
- jof-3290032-supplementary.pdf
